# Supplementary material for: Attenuation of Pulmonary Fibrosis by the MyD88 Inhibitor TJ-M2010-5 Through Autophagy Induction in Mice
Source: Biomedicines. 2025 Sep 10;13(9):2214. doi: 10.3390/biomedicines13092214 (PMC12466944; doi:10.3390/biomedicines13092214)
Supplement: Supplementary file 1 [file biomedicines-13-02214-s001.zip]

Archive with 1 entries (1 files):
- biomedicines-3821240-supplementary.pdf
